# Supplementary material for: Distinct systemic microbiome and microbial translocation are associated with plasma level of anti-CD4 autoantibody in HIV infection
Source: Sci Rep. 2018 Aug 27;8:12863. doi: 10.1038/s41598-018-31116-y (PMC6110826; doi:10.1038/s41598-018-31116-y)
Supplement: Supplementary file 2 — Supplemental table 1 [file 41598_2018_31116_MOESM2_ESM.xlsx]

## Sheet: Sheet1
* Manuscript Title: Distinct systemic microbiome and microbial translocation are associated with plasma level of anti-CD4 autoantibody in HIV infection
* Authors: Wanli Xu1*, Zhenwu Luo2*, Alexander V. Alekseyenko3, Lisa Martin4, Zhuang Wan2, Binhua Ling5, Zhiqiang Qin6, Sonya Heath7, Kendra Maas8, Xiaomei Cong1#, Wei Jiang2, 4#
	1University of Connecticut School of Nursing, Storrs, Connecticut, USA, 06269
	2Department of Microbiology and Immunology, Medical University of South Carolina, Charleston, SC, USA, 29425
	3Program for Human Microbiome Research, Biomedical Informatics Center, Department of Public Health Sciences, Department of Oral Health Sciences, Medical University of South Carolina, Charleston, SC, USA, 29425
	4Division of Infectious Diseases, Department of Medicine, Medical University of South Carolina, Charleston, SC, USA, 29425
	5Department of Microbiology and Immunology, Tulane University School of Medicine, New Orleans, LA, 70112; Tulane National Primate Research Center, New Orleans, LA, 70433
	6Departments of Genetics, Louisiana State University Health Sciences Center, Louisiana Cancer Research Center, 1700 Tulane Ave., New Orleans, LA 70112, USA
	7Division of Infectious Diseases, Department of Medicine, University of Alabama at Birmingham, Birmingham, AL, USA, 35294
	8Microbial Analysis, Resources, and Services, University of Connecticut, Storrs, CT, USA, 06269
	*The authors contribute the equal amount of work.
	#Corresponding author: Wei Jiang, email: jianw@musc.edu, mailing address: 173 Ashley Ave. BSB207, Charleston, SC, 29425; and Xiaomei Cong, email: xiaomei.cong@uconn.edu

## Sheet: HIV suplemental table 1
Supplemental Table 1. Read Counts and OTU table of Relative Abundance
Sample_ID	reads	OTU_1	OTU_2	OTU_3	OTU_4	OTU_5	OTU_6	OTU_7	OTU_8	OTU_9	OTU_10	OTU_11	OTU_12	OTU_13	OTU_14	OTU_15	OTU_16	OTU_17	OTU_18	OTU_19	OTU_20	OTU_21	OTU_22	OTU_23	OTU_24	OTU_25	OTU_26	OTU_27	OTU_28	OTU_29	OTU_30	OTU_31	OTU_32	OTU_33	OTU_34	OTU_35	OTU_36	OTU_37	OTU_38	OTU_39	OTU_40	OTU_41	OTU_42	OTU_43	OTU_44	OTU_46	OTU_47	OTU_48	OTU_49
Healthy control 1	23448	0	7.34391	0	0	0	1.4159	0.498976	0.665302	0.375299	0	0	0	2.69533	0	0	1.75281	0	0	0.00852951	0	0	0	0	0	0	0	0	0	1.65899	0	0	0	0.017059	0	0	0	0	0	0	0	0	0	0	0	0	0	0	0
Healthy control 10	16307	0.00613234	1.04863	4.37236	0	17.1828	0.128779	0.564175	0	0	0.220764	0.0613234	0	0	11.0689	0	0	0	0	0	0	6.72717	0	0	0	0	0	0	0	0	0	0	0	0.116514	0.484455	0	0	0	0.00613234	0	0	0	0	0	0	0	0	0	0
Healthy control 11	34645	6.83793	5.75552	0	0	0.00288642	0.877471	0	0.00288642	1.37682	0	0	0	0	0	0	0	0	0	0	0.00288642	0	0	4.90114	0.00288642	0	0	0.00288642	0.00288642	0	0	0	0	0	0	0	14.5389	0	0	0	8.74874	0	0	0	6.28662	0.00288642	0	0	0
Healthy control 12	28843	6.07426	13.3967	0	0	0	1.1788	0	0.0312034	1.1892	0	0.852893	4.27487	1.62951	0	5.31151	0	0	0	0	0.00693409	0	0.00346705	0	2.61762	0	0	0	0	0	0	0.00346705	0.00346705	0.260028	0	0	0	0	0.0138682	0	0	0	0	0	0	0	0	0	0
Healthy control 2	29065	0	10.0877	0	1.29021	0	2.94168	0	0.00344056	0.00344056	0	0.8567	0	0.691553	0	0	0	0	0	0.00344056	0	0	0	0	0.00344056	0	0	0	0	0	0	0	0	2.91416	0	0	0	2.74901	0	0.808533	0	0	0	0	0	0	0	0	0
Healthy control 3	21514	0.371851	0	0	0	0	0.725109	0	29.6133	0	0	0.464814	0	1.15274	0	0	0	0	0	0	5.70326	0	0	0.00464814	0.00464814	0	0	0	0	10.0911	0	0	0	0	0	0	0	0	0	0	0	0	0	0	0	0	0	0	0
Healthy control 4	15983	6.35675	20.209	0	6.61953	0	0.0125133	0	0.00625665	2.94062	0	0	0	0	0	0	0	0	0	0	0	0	0	0	0.00625665	0	0	0	0.0437965	0	0	0	0	0	0	0	0	0	0	0	0	0	0	0	0	0	0	0	0
Healthy control 5	26032	0.05378	1.13322	0	1.99754	0.0192071	1.59803	0	0	1.2523	0.00768285	0.806699	10.4909	0.779809	0	0	0	0	0	0.0153657	0.00384143	0	0	0	0	0	0	0	0	7.80962	0	0	0	0	0	0	0	0	0	0	0	0.00768285	0	0	0	0	0	0	0
Healthy control 6	58138	0	0	5.26506	0.550415	9.38285	0	0	0	0.228766	5.51275	0.0189205	10.7554	0	0	0	0.576215	0	0	6.09928	0	0	0	0	0.00172004	0	0	0	0	0	0	0	0	0.00344009	0	0	0	0	0	0	0	0	0	0	0	0	5.66239	0	0
Healthy control 7	34926	0.982076	0.518239	0	11.1063	10.1558	1.08801	0	5.18525	1.27985	0	0.0028632	0	0	0	0	0	0	0	0	0.0028632	0	0	0	0.00572639	0	0	2.88897	0	0	0	0	0	0	0	17.1792	0	2.6141	0	0	0	0	0	0	0	0	0	0	0
Healthy control 8	19358	0	0	0	0	12.2895	1.25529	0	0	0	0	0	0.00516582	1.14165	0	0	0	0.0103316	0	0	7.02035	0	0	0	0	0	0	0	0	0	0	0	0	0	0	0	0	0	0	0	0	0	0	0	0	0	0	0	0
Healthy control 9	78330	0.0306396	0	7.5999	0	12.9554	0.0344696	0	0.00638325	0.0957488	0	0	0	0	10.0357	0	0	0	0	0	0	9.88382	0	0	0.00127665	0	0	0	0	0	0	0	0.00127665	0.155751	1.44261	0	0	0	0.025533	0	0	0	0	0	0	0	0	0	0
HIV+ 1	28852	0.471371	4.90434	0	0	0	1.32746	0	13.1117	0.0311937	0	0.0901151	0.00346596	0.00346596	0	0	0	29.5162	0	0	0.0103979	0	0	0	0	0	0	0	0	0.00693193	0	0	0	0.0138639	0	0	0	0	0	0	0	0	0	0.00346596	0	0	0	0.00346596	0
HIV+ 10	26805	5.85339	5.60716	0	9.40123	0	3.1039	0	6.6219	1.07816	1.11546	1.19754	0	0	0	0	5.29379	0	0	0	0.00373065	0	0	0	0	0	0	0	0	0	0	0	0	0	0	0	0	0	0	0	0	0	0	0	0	0	0	0	0.00373065
HIV+ 11	24682	7.75464	0	0	0	0	0.178268	0	0	1.98525	0	0.194474	6.47841	3.76388	0	0	2.39446	0	0	0.0364638	7.75464	0	0	0	0.00405154	0	0	0	0	0	0	0	0	0	0	0	0	0	0	0	0	0	0	0	0	0.0162061	0	0	0
HIV+ 12	33039	11.5046	0	0	0	0	0	0	0.181604	2.9329	0	0.00302673	3.76827	0	0	3.4989	0	0	0	0	0.00908018	0	0	0	0.00605345	0	0	0	5.68722	0	0	0	17.1101	0	0	0	0	2.35177	0	0	0	0	0	0	0	0	0	0	0
HIV+ 13	66979	0.927156	0	0.001493	0	0	1.1093	0	0	0	0	0.00597202	0.001493	0	0	0	0	0.00597202	0	0	0	0	9.61645	0	1.90507	0	0	0	0.933128	0	0	8.06223	0.001493	1.31683	0	0	0	1.1108	0	0	0	0	5.40617	0	0	0	0	0	0
HIV+ 14	47180	1.20178	1.01102	0	0	0	0.0254345	26.861	0	0.398474	0	0.146248	0	0.366681	0	0.00847817	3.65833	0	0	4.27936	0	0	0	0	0.00847817	0	0	0	0	0.00847817	0	0	0	3.42094	0	0	0	2.77024	0.00211954	0	0	0	0	0	0	0	0	0	0.0105977
HIV+ 15	50160	3.25159	0	0.00199362	0	16.8541	0.153509	0	0	0.255183	0	0	0	0.121611	7.17305	0	0	0.00199362	0	0	0.00199362	0.857257	0	0	2.89075	0	0	10.1276	0	0	0.00199362	0	0	0	11.1543	0	0	0	0	0	0	0.00199362	0.00199362	0	0	0	0	0	0
HIV+ 16	27631	8.62437	3.4056	0.00361912	18.3128	0	3.75303	0	0	0	0	0.256958	0	0.890304	0	0	0	0	0	0	0.00723825	0	0	0	0.00361912	0	0	0	0	0	0	0	0	0	0	0	0	0	0	13.8431	0	0	0	0	0	0	0	0	0
HIV+ 17	66739	0.0104886	0.603845	0	6.64978	6.41754	0.997917	0	0.00299675	0.211271	4.4217	0.00149837	0	0.071922	0	0.512444	0	0.00149837	12.9085	0.00449512	0.0284691	0	0	0	0.00149837	0	0	0	0	0	0	0	0	1.00841	0	0	0	0.00149837	4.36776	0	0	0	0	5.75825	0	0	0	1.90443	0.0299675
HIV+ 18	31899	0	0.329164	0	0.00313489	0	7.33565	0	0	0	0	0.326029	0	0	0	27.4335	0	0	0	0	4.13493	0	0	10.8217	0.0501583	0	0	0	0	0	0	0	0	0	0	0	0	0	0	0	0	0	0	0	0	0	0	0	0
HIV+ 19	34875	6.58925	3.15699	0	0	0.74552	0.00573477	0	0	0.501792	0	0	9.21004	0	0	0	0	0	0	3.22007	9.41075	0	0	0	0	0	0	0	0	0	0	0	0	0	0	0	0	0	0	0	0	0	0	0	0	0	0	0	0
HIV+ 2	25717	0.139985	0	0	0	0	1.49318	0.517168	0	7.6953	0	0	0	3.74072	0	0	0	0	0	10.425	0	0	0	0	0	0	0	0	0	0	0	0	0	0	0	0	0	2.85025	0	0	0	0	0	0	0	0	0.00388848	0	0.00388848
HIV+ 20	24114	9.50485	0.563988	0	0	0	3.22219	0	0	0.00414697	0	0	0.0290288	1.25238	0	0	0.0124409	0	0	0	0.0207348	0	0	0	0.0165879	0	0	0	0	0	0	0	0	0	0	0	0	3.78204	0	0	0	0	0	0	0	14.0541	0	0	0
HIV+ 21	27618	7.9803	0	0	9.88124	0	4.87001	0	0	0	7.25614	0	0	0	0	0	0	0	0	0	0.00724165	0	0	10.2107	0	0	0	0	0	1.0609	0	0	0	0	0	0	0	0	0	0	0	0	0	0	0	0	0	0	0
HIV+ 22	26451	11.4892	0	0	0	0	4.08302	0	0	3.03958	0.510378	0.449888	10.4041	0	0	0	19.4851	0	0	0.00378057	0.00378057	0	0	0	0.00378057	0	0	0	0	0	0	0	0	0	0	0	0	0	0	0	0	0	0	0	0	0	0	0	0
HIV+ 3	23729	6.89873	3.02583	0	6.12752	0	1.49185	0	0	6.98723	0.00421425	0	0	2.33891	0	0	0	0	0	0	0.0758565	0	0	0	12.491	0	0	0	0	0	0	0	0	0.00421425	0	0	0	0	0	0	0	0	0	0	0	0	0	0.00421425	0
HIV+ 4	55899	0.772822	0	3.47949	2.64942	2.71203	0.203939	0	0	0.00536682	9.52969	0.0572461	0	0.148482	0	0	0	0	1.34349	0	0	0.0339899	0	0.774611	0	0	0	0	0.00178894	0	0	0	0	0	0	0	0	0	0	0.00178894	0	6.71747	0	0	0	0	0	0	0
HIV+ 5	47848	0	0.00626986	0.0041799	0.0146297	4.15482	0.695954	0.00208995	16.4709	0	0.0125397	0.365742	0	1.63852	0	0	0	0	0.0229895	0	0	0	0	0	0.00208995	0.00208995	11.3213	0	0	0	0	0	0	5.93964	0	0	0	0	0.00626986	0	0	0	0	0.0104498	0	0	0	0.0041799	0.00208995
HIV+ 6	28175	0.0177462	8.07098	0	7.35759	0	5.8598	0	0	0	0	1.21029	0	0	0	0	0	0.834073	0	0	0	0	0	0	0.00709849	0	0	0	4.4756	0	0	0	0	0	0	0	0	4.24845	0.00354925	0	0	0	0	0	0	0	0	0	0
HIV+ 7	23950	5.29854	0.00417537	0	0.00417537	0	0.2881	0	0	8.97704	0	0	18.4426	0.951983	0	0	1.64092	0	0	0.0167015	0	0	0	0	0	0	0	0	0	8.70564	10.7015	0	0	0	0	0	0	0.00417537	0	0	0	0	0	0	0	0	0	0	0.00417537
HIV+ 8	31433	0.00636274	0.00318137	0	0	0.0159068	6.76677	0	0.00954411	0.00636274	0	0	0.00318137	4.70843	0	0	0.0922597	0	0	0	0	0	0	0	0	21.9165	0	0	0.00318137	0.00318137	0	0	0	0	0	0	0.00318137	0	1.1612	0	0	0	0	0	0	0	0	0	0
HIV+ 9	41413	2.11528	0	0	8.52389	1.24116	0.666457	0.569869	0	2.02593	0	0.330814	0.0024147	1.10352	0.0024147	0	1.32326	0	0.0024147	0	0.0024147	0	0	0.0048294	0	0	0	0	0	0	0.0024147	0	0	0.973124	0	0	0	1.1663	0	0	0	0	0	0	0	0	0	0	9.92442
water control 1	25442	9.24063	8.13222	0	0	0	10.6713	0	0	0	0	0	0.00786102	0	0	0	7.0081	0	0	0	0.00393051	0	0	0	0.0314441	0	0	0	0	0	0	0	0	0	0	0	0	0	0	0	0	0	0	0	0	0	0	0	0
water control 2	11119	0.908355	8.37306	0	0	0	0.00899361	0	0	0	0	1.30407	0.00899361	0	0	6.37647	0	0	0	0	0	0	0	0	0.206853	0	0	0	0	0	0	0	0	0	0	0	0	0	0	0	0	0	0	0	0	0	0	0	0
[truncated: 2,365 more columns]
